# Supplementary material for: m1A in CAG repeat RNA binds to TDP-43 and induces neurodegeneration
Source: Nature. 2023 Nov 8;623(7987):580–7. doi: 10.1038/s41586-023-06701-5 (PMC10651481; doi:10.1038/s41586-023-06701-5)
Supplement: Supplementary file 11 — Source data for Supplementary Figs. 4–8 and 11. [file 41586_2023_6701_MOESM11_ESM.zip]

Archive with 6 entries (6 files):
- Source Data_FigS11.xlsx
- Source Data_FigS4.xlsx
- Source Data_FigS5.xlsx
- Source Data_FigS6.xlsx
- Source Data_FigS7.xlsx
- Source Data_FigS8.xlsx
