# Supplementary material for: m1A in CAG repeat RNA binds to TDP-43 and induces neurodegeneration
Source: Nature. 2023 Nov 8;623(7987):580–7. doi: 10.1038/s41586-023-06701-5 (PMC10651481; doi:10.1038/s41586-023-06701-5)
Supplement: Supplementary file 11 — Source data for Supplementary Figs. 4–8 and 11. [file 41586_2023_6701_MOESM11_ESM.zip › Source Data_FigS11.xlsx]

## Sheet: Fig. S11a
	(CAG)38+EV	(CAG)38+ALKBH3-WT	(CAG)38+ALKBH3-Mut		Tukey's multiple comparisons test	Mean Diff.	95.00% CI of diff.	Significant?	Summary	Adjusted P Value
	1	0.517	1.02		(CAG)38+EV vs. (CAG)38+ALKBH3-WT	0.46	0.28 to 0.64	Yes	***	0.0005
	1	0.476	1.07		(CAG)38+EV vs. (CAG)38+ALKBH3-Mut	0.01	-0.17 to 0.18	No	ns	0.9927
	1	0.63	0.89		(CAG)38+ALKBH3-WT vs. (CAG)38+ALKBH3-Mut	-0.45	-0.63 to -0.28	Yes	***	0.0006
Number of values	3	3	3
Mean	1	0.541	0.9933
Std. Deviation	0	0.07976	0.09292

## Sheet: Fig. S11b
	EV-Flag	TDP-43-WT-Flag	TDP-43-5FL-Flag		Tukey's multiple comparisons test	Mean Diff.	95.00% CI of diff.	Significant?	Summary	Adjusted P Value
	0.047	0.135	0.067		EV-Flag vs. TDP-43-WT-Flag	-0.070	-0.110 to -0.030	Yes	**	0.004
	0.048	0.117	0.044		EV-Flag vs. TDP-43-5FL-Flag	-0.007	-0.046 to 0.033	No	ns	0.8668
	0.037	0.09	0.041		TDP-43-WT-Flag vs. TDP-43-5FL-Flag	0.063	0.024 to 0.103	Yes	**	0.0065
Number of values	3	3	3
Mean	0.044	0.114	0.05067
Std. Deviation	0.006083	0.02265	0.01422

## Sheet: Fig. S11c
	CAG38+EV	CAG38+ALKBH3-WT	CAG38+ALKBH3-Mut		Tukey's multiple comparisons test	Mean Diff.	95.00% CI of diff.	Significant?	Summary	Adjusted P Value
	0.43	0.14	0.41		CAG38+EV vs. CAG38+ALKBH3-WT	0.29	0.14 to 0.44	Yes	**	0.0026
	0.46	0.13	0.48		CAG38+EV vs. CAG38+ALKBH3-Mut	0.01	-0.14 to 0.16	No	ns	0.9898
	0.34	0.1	0.32		CAG38+ALKBH3-WT vs. CAG38+ALKBH3-Mut	-0.28	-0.43 to -0.13	Yes	**	0.003
Number of values	3	3	3
Mean	0.41	0.1233	0.4033
Std. Deviation	0.06245	0.02082	0.08021

## Sheet: Fig. S11f, S11g
	Cont	(CAG)22	(CAG)22+ALKBH3	(CAG)38	(CAG)38+ALKBH3		Tukey's multiple comparisons test	Mean Diff.	95.00% CI of diff.	Significant?	Summary	Adjusted P Value
	0.05	1	0.62	1.33	0.53		Cont vs. (CAG)22	-0.89	-1.17 to -0.60	Yes	****	<0.0001
	0.21	1	0.65	1.52	0.65		Cont vs. (CAG)22+ALKBH3	-0.54	-0.82 to -0.26	Yes	***	0.0007
	0.08	1	0.69	1.5	0.9		Cont vs. (CAG)38	-1.34	-1.62 to -1.06	Yes	****	<0.0001
							Cont vs. (CAG)38+ALKBH3	-0.58	-0.86 to -0.30	Yes	***	0.0004
Number of values	3	3	3	3	3		(CAG)22 vs. (CAG)22+ALKBH3	0.35	0.06 to 0.63	Yes	*	0.0155
Mean	0.1133	1	0.6533	1.45	0.6933		(CAG)22 vs. (CAG)38	-0.45	-0.73 to -0.17	Yes	**	0.0026
Std. Deviation	0.08505	0	0.03512	0.1044	0.1888		(CAG)22 vs. (CAG)38+ALKBH3	0.31	0.02 to 0.59	Yes	*	0.0319
							(CAG)22+ALKBH3 vs. (CAG)38	-0.80	-1.08 to -0.51	Yes	****	<0.0001
							(CAG)22+ALKBH3 vs. (CAG)38+ALKBH3	-0.04	-0.32 to 0.24	No	ns	0.9887
							(CAG)38 vs. (CAG)38+ALKBH3	0.76	0.47 to 1.04	Yes	****	<0.0001

## Sheet: Fig. S11h, S11i
	Cont	(CAG)38	(CAG)38+ALKBH1	(CAG)38+ALKBH3	(CAG)38+FTO	(CAG)38+siMETTL3		Tukey's multiple comparisons test	Mean Diff.	95.00% CI of diff.	Significant?	Summary	Adjusted P Value
	0.04	1	0.9	0.63	1.05	0.9		(CAG)38 vs. (CAG)38+ALKBH1	0.05	-0.09 to 0.20	No	ns	0.7403
	0.05	1	0.94	0.55	0.95	0.98		(CAG)38 vs. (CAG)38+ALKBH3	0.38	0.23 to 0.52	Yes	****	<0.0001
	0.07	1	1	0.69	0.91	0.95		(CAG)38 vs. (CAG)38+FTO	0.03	-0.11 to 0.17	No	ns	0.9549
								(CAG)38 vs. (CAG)38+siMETTL3	0.06	-0.09 to 0.20	No	ns	0.6985
Number of values	3	3	3	3	3	3		(CAG)38+ALKBH1 vs. (CAG)38+ALKBH3	0.32	0.18 to 0.47	Yes	***	0.0002
Mean	0.05	1	0.95	0.62	0.97	0.94		(CAG)38+ALKBH1 vs. (CAG)38+FTO	-0.02	-0.17 to 0.12	No	ns	0.9815
Std. Deviation	0.02	0	0.05	0.07	0.07	0.04		(CAG)38+ALKBH1 vs. (CAG)38+siMETTL3	0.01	-0.14 to 0.15	No	ns	>0.9999
								(CAG)38+ALKBH3 vs. (CAG)38+FTO	-0.35	-0.49 to -0.20	Yes	****	<0.0001
								(CAG)38+ALKBH3 vs. (CAG)38+siMETTL3	-0.32	-0.46 to -0.18	Yes	***	0.0002
								(CAG)38+FTO vs. (CAG)38+siMETTL3	0.03	-0.12 to 0.17	No	ns	0.9701
