# Supplementary material for: m1A in CAG repeat RNA binds to TDP-43 and induces neurodegeneration
Source: Nature. 2023 Nov 8;623(7987):580–7. doi: 10.1038/s41586-023-06701-5 (PMC10651481; doi:10.1038/s41586-023-06701-5)
Supplement: Supplementary file 11 — Source data for Supplementary Figs. 4–8 and 11. [file 41586_2023_6701_MOESM11_ESM.zip › Source Data_FigS4.xlsx]

## Sheet: Fig. S4a
	Empty Vector	(CAG)22	(CAG)27	(CAG)33	(CAG)38		Tukey's multiple comparisons test	Mean Diff.	95.00% CI of diff.	Significant?	Summary	Adjusted P Value
	0.05	0.369	0.35	0.176	0.159		Empty Vector vs. (CAG)22	-0.497	-0.769 to -0.224	Yes	***	0.001
	0.096	0.636	0.245	0.221	0.287		Empty Vector vs. (CAG)27	-0.253	-0.526 to 0.019	No	ns	0.0714
	0.11	0.741	0.421	0.211	0.165		Empty Vector vs. (CAG)33	-0.117	-0.390 to 0.155	No	ns	0.6312
							Empty Vector vs. (CAG)38	-0.118	-0.391 to 0.154	No	ns	0.6244
Number of values	3	3	3	3	3		(CAG)22 vs. (CAG)27	0.243	-0.029 to 0.516	No	ns	0.086
Mean	0.08533	0.582	0.3387	0.2027	0.2037		(CAG)22 vs. (CAG)33	0.379	0.107 to 0.652	Yes	**	0.007
Std. Deviation	0.03139	0.1918	0.08855	0.02363	0.07223		(CAG)22 vs. (CAG)38	0.378	0.106 to 0.651	Yes	**	0.0071
							(CAG)27 vs. (CAG)33	0.136	-0.136 to 0.408	No	ns	0.5054
							(CAG)27 vs. (CAG)38	0.135	-0.137 to 0.407	No	ns	0.512
							(CAG)33 vs. (CAG)38	-0.001	-0.273 to 0.271	No	ns	>0.9999

## Sheet: Fig. S4b
	Control	ALKBH1	ALKBH3	ALKBH5	FTO	shControl	shTRMT61A	shTRMT61B	shTRMT10C		Tukey's multiple comparisons test	Mean Diff.	95.00% CI of diff.	Significant?	Summary	Adjusted P Value
	0.159	0.163	0.084	0.151	0.084	0.2	0.27	0.21	0.27		Control vs. ALKBH1	0.03833	-0.050 to 0.127	No	ns	0.6273
	0.287	0.158	0.078	0.141	0.072	0.23	0.25	0.24	0.24		Control vs. ALKBH3	0.126	0.037 to 0.215	Yes	**	0.006
	0.165	0.175	0.071	0.155	0.073	0.24	0.22	0.22	0.26		Control vs. ALKBH5	0.05467	-0.034 to 0.143	No	ns	0.3186
											Control vs. FTO	0.1273	0.039 to 0.216	Yes	**	0.0056
Number of values	3	3	3	3	3	3	3	3	3		ALKBH1 vs. ALKBH3	0.08767	-0.001 to 0.176	No	ns	0.0527
Mean	0.2037	0.1653	0.07767	0.149	0.07633	0.2233	0.2467	0.2233	0.2567		ALKBH1 vs. ALKBH5	0.01633	-0.072 to 0.105	No	ns	0.9707
Std. Deviation	0.07223	0.008737	0.006506	0.007211	0.006658	0.02082	0.02517	0.01528	0.01528		ALKBH1 vs. FTO	0.089	0.0004 to 0.178	Yes	*	0.0488
											ALKBH3 vs. ALKBH5	-0.071	-0.160 to 0.017	No	ns	0.1333
											ALKBH3 vs. FTO	0.001333	-0.087 to 0.090	No	ns	>0.9999
											ALKBH5 vs. FTO	0.07267	-0.016 to 0.161	No	ns	0.1238
											Tukey's multiple comparisons test	Mean Diff.	95.00% CI of diff.	Significant?	Summary	Adjusted P Value
											shControl vs. shTRMT61A	-0.023	-0.075 to 0.028	No	ns	0.5011
											shControl vs. shTRMT61B	0	-0.051 to 0.051	No	ns	>0.9999
											shControl vs. shTRMT10C	-0.033	-0.085 to 0.018	No	ns	0.2363
											shTRMT61A vs. shTRMT61B	0.023	-0.028 to 0.075	No	ns	0.5011
											shTRMT61A vs. shTRMT10C	-0.010	-0.061 to 0.041	No	ns	0.921
											shTRMT61B vs. shTRMT10C	-0.033	-0.085 to 0.018	No	ns	0.2363

## Sheet: Fig. S4c
	Ctx-Q7	Ctx-Q140	Str-Q7	Str-Q140	Q27	Q78	Q19	Q40	Q67		Ctx-Q140 vs Ctx-Q7		Unpaired t test
	0.64	1.91	0.075	0.084	0.397	0.12	0.28	0.316	0.24				P value	0.4904
	0.214	0.331	0.058	0.081	0.68	0.26	0.251	0.29	0.32				P value summary	ns
	0.393	0.421	0.26	0.4	0.365	0.54	0.284	0.308	0.3				Significantly different (P < 0.05)?	No
	0.658	0.635	0.301	0.378	0.378	0.25							One- or two-tailed P value?	Two-tailed
	0.258	0.175	0.213	0.184	0.15	0.13							t, df	t=0.7013, df=22
	0.108	0.106	0.159	0.198
	0.102	0.113	0.211	0.191
	0.108	0.193	0.219	0.192							Str-Q140 vs Str-Q7		Unpaired t test
	0.108	0.109	0.202	0.156									P value	0.7885
	0.084	0.082	0.332	0.283									P value summary	ns
	0.083	0.068	0.363	0.381									Significantly different (P < 0.05)?	No
	0.123	0.098											One- or two-tailed P value?	Two-tailed
													t, df	t=0.2719, df=20
Number of values	12	12	11	11	5	5	3	3	3
Mean	0.2399	0.3534	0.2175	0.2298	0.394	0.26	0.2717	0.3047	0.2867		Q78 vs Q27		Unpaired t test
Std. Deviation	0.2117	0.5191	0.09619	0.1147	0.1887	0.1696	0.01801	0.01332	0.04163				P value	0.2715
													P value summary	ns
													Significantly different (P < 0.05)?	No
													One- or two-tailed P value?	Two-tailed
													t, df	t=1.181, df=8
											Tukey's multiple comparisons test	Mean Diff.	95.00% CI of diff.	Significant?	Summary	Adjusted P Value
											Q19 vs. Q40	-0.03	-0.10 to 0.04	No	ns	0.3635
											Q19 vs. Q67	-0.02	-0.08 to 0.05	No	ns	0.7869
											Q40 vs. Q67	0.02	-0.05 to 0.09	No	ns	0.7124
