# Supplementary material for: m1A in CAG repeat RNA binds to TDP-43 and induces neurodegeneration
Source: Nature. 2023 Nov 8;623(7987):580–7. doi: 10.1038/s41586-023-06701-5 (PMC10651481; doi:10.1038/s41586-023-06701-5)
Supplement: Supplementary file 11 — Source data for Supplementary Figs. 4–8 and 11. [file 41586_2023_6701_MOESM11_ESM.zip › Source Data_FigS5.xlsx]

## Sheet: Figure S5a
	(CAG)38	(CAG)38+RNAseH		Unpaired t test
	0.556	0.843		P value	0.0013
	0.586	0.954		P value summary	**
	0.558	0.991		Significantly different (P < 0.05)?	Yes
				One- or two-tailed P value?	Two-tailed
Number of values	3	3		t, df	t=7.969, df=4
Mean	0.5667	0.9293
Std. Deviation	0.01677	0.07702

## Sheet: Fig. S5b
	(CAG)38	(CAG)38+RNAseH		Unpaired t test
	0.34	0.28		P value	0.3868
	0.31	0.36		P value summary	ns
	0.35	0.27		Significantly different (P < 0.05)?	No
				One- or two-tailed P value?	Two-tailed
Number of values	3	3		t, df	t=0.9705, df=4
Mean	0.3333	0.3033
Std. Deviation	0.02082	0.04933

## Sheet: Figure S5c
	(CAG)22	(CAG)38		Unpaired t test
	1	1.05		P value	0.5277
	1	0.913		P value summary	ns
	1	1.09		Significantly different (P < 0.05)?	No
	1	1.051		One- or two-tailed P value?	Two-tailed
				t, df	t=0.6701, df=6
Number of values	4	4
Mean	1	1.026
Std. Deviation	0	0.0776
