# Supplementary material for: m1A in CAG repeat RNA binds to TDP-43 and induces neurodegeneration
Source: Nature. 2023 Nov 8;623(7987):580–7. doi: 10.1038/s41586-023-06701-5 (PMC10651481; doi:10.1038/s41586-023-06701-5)
Supplement: Supplementary file 11 — Source data for Supplementary Figs. 4–8 and 11. [file 41586_2023_6701_MOESM11_ESM.zip › Source Data_FigS6.xlsx]

## Sheet: Fig. S6e
	shControl	shTRMT61A-1	shTRMT61A-3		Tukey's multiple comparisons test	Mean Diff.	95.00% CI of diff.	Significant?	Summary	Adjusted P Value
	0.58	0.16	0.23		shControl vs. shTRMT61A-1	0.32	0.15 to 0.49	Yes	**	0.0029
	0.49	0.15	0.11		shControl vs. shTRMT61A-3	0.33	0.16 to 0.50	Yes	**	0.0023
	0.39	0.19	0.12		shTRMT61A-1 vs. shTRMT61A-3	0.01	-0.16 to 0.18	No	ns	0.9689
Number of values	3	3	3
Mean	0.4867	0.1667	0.1533
Std. Deviation	0.09504	0.02082	0.06658

## Sheet: Fig. S6f
	shControl	shTRMT61A-1	shTRMT61A-3		Tukey's multiple comparisons test	Mean Diff.	95.00% CI of diff.	Significant?	Summary	Adjusted P Value
	0.2	0.2	0.23		shControl vs. shTRMT61A-1	-0.06	-0.23 to 0.11	No	ns	0.5616
	0.14	0.25	0.15		shControl vs. shTRMT61A-3	-0.01	-0.18 to 0.16	No	ns	0.9922
	0.28	0.35	0.26		shTRMT61A-1 vs. shTRMT61A-3	0.05	-0.12 to 0.22	No	ns	0.6281
Number of values	3	3	3
Mean	0.2067	0.2667	0.2133
Std. Deviation	0.07024	0.07638	0.05686
