# Supplementary material for: m1A in CAG repeat RNA binds to TDP-43 and induces neurodegeneration
Source: Nature. 2023 Nov 8;623(7987):580–7. doi: 10.1038/s41586-023-06701-5 (PMC10651481; doi:10.1038/s41586-023-06701-5)
Supplement: Supplementary file 11 — Source data for Supplementary Figs. 4–8 and 11. [file 41586_2023_6701_MOESM11_ESM.zip › Source Data_FigS7.xlsx]

## Sheet: Fig. S7a
	(CAG)16 RNA	(CAG)16 RNA+TRMT6/61A	(CAG)16 RNA+TRM6/61A (Inactive)		Tukey's multiple comparisons test	Mean Diff.	95.00% CI of diff.	Significant?	Summary	Adjusted P Value
	0	0.521	0		(CAG)16 RNA vs. (CAG)16 RNA+TRMT6/61A	-0.416	-0.631 to -0.201	Yes	**	0.0025
	0	0.481	0		(CAG)16 RNA vs. Column C	0	-0.215 to 0.215	No	ns	>0.9999
	0	0.246	0		(CAG)16 RNA+TRMT6/61A vs. Column C	0.416	0.201 to 0.631	Yes	**	0.0025
Number of values	3	3	3
Mean	0	0.416	0
Std. Deviation	0	0.149	0
