# Supplementary material for: m1A in CAG repeat RNA binds to TDP-43 and induces neurodegeneration
Source: Nature. 2023 Nov 8;623(7987):580–7. doi: 10.1038/s41586-023-06701-5 (PMC10651481; doi:10.1038/s41586-023-06701-5)
Supplement: Supplementary file 11 — Source data for Supplementary Figs. 4–8 and 11. [file 41586_2023_6701_MOESM11_ESM.zip › Source Data_FigS8.xlsx]

## Sheet: Fig. S8a
	Vector RNAi	W02A11.1 RNAi		Unpaired t test
	0.101	0.056		P value	0.0017
	0.096	0.066		P value summary	**
	0.112	0.062		Significantly different (P < 0.05)?	Yes
				One- or two-tailed P value?	Two-tailed
Number of values	3	3		t, df	t=7.511, df=4
Mean	0.103	0.06133
Std. Deviation	0.008185	0.005033

## Sheet: Fig. S8b
	Vector RNAi	W02A11.1 RNAi		Unpaired t test
	0.267	0.268		P value	0.4767
	0.273	0.267		P value summary	ns
	0.371	0.294		Significantly different (P < 0.05)?	No
				One- or two-tailed P value?	Two-tailed
Number of values	3	3		t, df	t=0.7843, df=4
Mean	0.3037	0.2763
Std. Deviation	0.05839	0.01531
