# Supplementary material for: m1A in CAG repeat RNA binds to TDP-43 and induces neurodegeneration
Source: Nature. 2023 Nov 8;623(7987):580–7. doi: 10.1038/s41586-023-06701-5 (PMC10651481; doi:10.1038/s41586-023-06701-5)
Supplement: Supplementary file 12 — Source Data Fig. 1 [file 41586_2023_6701_MOESM12_ESM.xlsx]

## Sheet: Fig. 1a
	Empty Vector	(CAG)22	(CAG)27	(CAG)33	(CAG)38		Tukey's multiple comparisons test	Mean Diff.	95.00% CI of diff.	Significant?	Summary	Adjusted P Value
Replicate-1	0.03	0.05	0.09	0.19	0.46		Empty Vector vs. (CAG)22	-0.04	-0.11 to 0.03	No	ns	0.3166
Replicate-2	0.02	0.07	0.1	0.25	0.46		Empty Vector vs. (CAG)27	-0.08	-0.15 to -0.01	Yes	*	0.0197
Replicate-3	0.01	0.07	0.11	0.24	0.39		Empty Vector vs. (CAG)33	-0.21	-0.27 to -0.14	Yes	****	<0.0001
							Empty Vector vs. (CAG)38	-0.41	-0.48 to -0.35	Yes	****	<0.0001
Mean	0.02	0.06	0.1	0.23	0.43		(CAG)22 vs. (CAG)27	-0.04	-0.1 to 0.03	No	ns	0.3968
Std. Deviation	0.01	0.01	0.01	0.03	0.04		(CAG)22 vs. (CAG)33	-0.16	-0.23 to -0.1	Yes	****	<0.0001
							(CAG)22 vs. (CAG)38	-0.37	-0.44 to -0.31	Yes	****	<0.0001
							(CAG)27 vs. (CAG)33	-0.13	-0.19 to -0.06	Yes	***	0.0007
							(CAG)27 vs. (CAG)38	-0.33	-0.4 to -0.27	Yes	****	<0.0001
							(CAG)33 vs. (CAG)38	-0.21	-0.27 to -0.14	Yes	****	<0.0001

## Sheet: Fig. 1b
	Control	ALKBH1	ALKBH3	ALKBH5	FTO	shControl	shTRMT61A	shTRMT61B	shTRMT10C		Tukey's multiple comparisons test	Mean Diff.	95.00% CI of diff.	Significant?	Summary	Adjusted P Value
Replicate-1	0.46	0.38	0.05	0.4	0.39	0.37	0.14	0.42	0.35		Control vs. ALKBH1	0.05	-0.01 to 0.11	No	ns	0.1214
Replicate-2	0.39	0.38	0.04	0.35	0.38	0.33	0.22	0.35	0.22		Control vs. ALKBH3	0.39	0.33 to 0.45	Yes	****	<0.0001
Replicate-3	0.46	0.38	0.03	0.4	0.37	0.38	0.21	0.28	0.27		Control vs. ALKBH5	0.05	-0.01 to 0.11	No	ns	0.1279
											Control vs. FTO	0.05	-0.01 to 0.12	No	ns	0.1036
Mean	0.43	0.38	0.04	0.38	0.38	0.36	0.19	0.35	0.28		shControl vs. shTRMT61A	0.17	0.03 to 0.31	Yes	*	0.021
Std. Deviation	0.04	0.002	0.01	0.03	0.01	0.03	0.04	0.07	0.07		shControl vs. shTRMT61B	0.01	-0.13 to 0.15	No	ns	0.996
											shControl vs. shTRMT10C	0.08	-0.06 to 0.22	No	ns	0.3409

## Sheet: Fig. 1c
	Ctx-Q7	Ctx-Q140	Str-Q7	Str-Q140	Q27	Q78	Q19	Q40	Q67		Ctx-Q140 vs Ctx-Q7		Unpaired t test
	0.187	0.035	0.032	0.103	0.104	0.26	0.045	0.082	0.11				P value	0.9692
	0.013	0.045	0.018	0.034	0.054	0.148	0.024	0.079	0.12				P value summary	ns
	0.234	0.245	0.046	0.21	0.043	0.156	0.028	0.075	0.11				Significantly different (P < 0.05)?	No
	0.115	0.145	0.072	0.33	0.04	0.13							One- or two-tailed P value?	Two-tailed
	0.026	0.035	0.052	0.196	0.12	0.22							t, df	t=0.03902, df=22
	0.057	0.074	0.04	0.21
	0.029	0.027	0.075	0.26
	0.021	0.115	0.04	0.263							Str-Q140 vs Str-Q7		Unpaired t test
	0.057	0.048	0.066	0.194									P value	<0.0001
	0.091	0.03	0.053	0.232									P value summary	****
	0.031	0.026	0.057	0.309									Significantly different (P < 0.05)?	Yes
	0.044	0.093											One- or two-tailed P value?	Two-tailed
													t, df	t=6.200, df=20
Number of values	12	12	11	11	5	5	3	3	3
Mean	0.07542	0.0765	0.05009	0.2128	0.07216	0.1828	0.03233	0.07867	0.1133
Std. Deviation	0.07039	0.06554	0.01729	0.08531	0.03709	0.05491	0.01115	0.003512	0.005774		Q78 vs Q27		Unpaired t test
													P value	0.0058
													P value summary	**
													Significantly different (P < 0.05)?	Yes
													One- or two-tailed P value?	Two-tailed
													t, df	t=3.733, df=8
											Tukey's multiple comparisons test	Mean Diff.	95.00% CI of diff.	Significant?	Summary	Adjusted P Value
											Q19 vs. Q40	-0.046	-0.065 to -0.027	Yes	***	0.0007
											Q19 vs. Q67	-0.081	-0.100 to -0.062	Yes	****	<0.0001
											Q40 vs. Q67	-0.035	-0.053 to -0.016	Yes	**	0.0032

## Sheet: Fig. 1f
	Q0	Q19	Q67	Q67+ALKBH3-WT	Q67+ALKBH3-Mut	Q67+Vector RNAi	Q67+W02A11.1RNAi		Tukey's multiple comparisons test	Mean Diff.	95.00% CI of diff.	Significant?	Summary	Adjusted P Value
	0.05567	0	0.477064	0.164557	0.387211	0.529703	0.394754		Q0 vs. Q19	0.003	-0.028 to 0.034	No	ns	0.9615
	0.049569	0	0.535874	0.314199	0.409006	0.568898	0.372147		Q0 vs. Q67	-0.461	-0.494 to -0.429	Yes	****	<0.0001
	0.043197	0.06506	0.42623	0.171662	0.459641	0.496296	0.442147		Q19 vs. Q67	-0.465	-0.497 to -0.432	Yes	****	<0.0001
	0.038031	0	0.456818	0.265487	0.388889	0.572311	0.376289		Q67 vs. Q67+ALKBH3-WT	0.285	0.244 to 0.326	Yes	****	<0.0001
	0.101563	0.072682	0.583548	0.161137	0.49409	0.483562	0.375487		Q67 vs. Q67+ALKBH3-Mut	0.054	0.010 to 0.098	Yes	*	0.013
	0	0.08545	0.481481	0.223464	0.387991	0.632584	0.231475		Q67+ALKBH3-WT vs. Q67+ALKBH3-Mut	-0.231	-0.274 to -0.189	Yes	****	<0.0001
	0.065163	0	0.518957	0.233038	0.457399	0.510634	0.360424
	0	0.048936	0.481481	0.237389	0.372414	0.552975	0.392063		Q67+W02A11.1RNAi vs Q67+Vector RNAi	Unpaired t test
	0.057644	0	0.510324	0.190372	0.468835	0.598592	0.398544			P value	<0.0001
	0.063291	0.04034	0.467568	0.227397	0.438247	0.540338	0.412568			P value summary	****
	0	0	0.504702	0.19337	0.507813	0.494784	0.351711			Significantly different (P < 0.05)?	Yes
	0	0.046512	0.560102	0.165584	0.525301	0.456974	0.342741			One- or two-tailed P value?	Two-tailed
	0	0	0.428889	0.259259	0.437229	0.609541	0.442658			t, df	t=11.43, df=43
	0	0	0.530026	0.138889	0.360902	0.53871	0.386954
	0	0.101124	0.576923	0.154971	0.509868	0.491578	0.296547
	0	0.05428	0.399	0.193622		0.61037	0.302417
	0.066239	0	0.463	0.294118		0.528046	0.326587
	0	0.07431		0.195946		0.432154	0.354714
	0.058704	0		0.174157		0.605024	0.312564
	0.058427	0		0.22291		0.515385	0.369412
						0.502532	0.243614
						0.573744	0.306729
							0.362147
Number of values	20	20	17	20	15	22	23
Mean	0.03287	0.02943	0.4942	0.2091	0.4403	0.5384	0.3546
Std. Deviation	0.03276	0.03581	0.05293	0.04798	0.05418	0.05358	0.0543
