# Supplementary material for: m1A in CAG repeat RNA binds to TDP-43 and induces neurodegeneration
Source: Nature. 2023 Nov 8;623(7987):580–7. doi: 10.1038/s41586-023-06701-5 (PMC10651481; doi:10.1038/s41586-023-06701-5)
Supplement: Supplementary file 13 — Source Data Fig. 2 [file 41586_2023_6701_MOESM13_ESM.xlsx]

## Sheet: Fig. 2b
	(CAG)22	(CAG)38	(CAG)22+ALKBH3	(CAG)38+ALKBH3	shControl	shTRMT61A-1	shTRMT61A-3		Tukey's multiple comparisons test	Mean Diff.	95.00% CI of diff.	Significant?	Summary	Adjusted P Value
	2.128	4.4156	1.5295	1.4364	4.7348	1.4098	2.0748		(CAG)22 vs. (CAG)38	-1.616	-2.061 to -1.171	Yes	****	<0.0001
	2.7531	3.1654	1.064	1.4896	2.9925	2.7664	1.9551		(CAG)22 vs. (CAG)22+ALKBH3	1.387	0.939 to 1.836	Yes	****	<0.0001
	1.064	5.054	0.9975	1.3832	4.8545	2.0881	2.9792		(CAG)22 vs. (CAG)38+ALKBH3	1.147	0.691 to 1.602	Yes	****	<0.0001
	1.4896	4.0166	0.9842	1.1837	4.0565	4.0166	3.5245		(CAG)38 vs. (CAG)22+ALKBH3	3.003	2.562 to 3.445	Yes	****	<0.0001
	2.66	4.256	1.0108	1.3034	3.8437	4.1762	4.2693		(CAG)38 vs. (CAG)38+ALKBH3	2.762	2.313 to 3.211	Yes	****	<0.0001
	1.9684	5.5062	0.8645	1.2103	4.8944	4.7614	4.1762		(CAG)22+ALKBH3 vs. (CAG)38+ALKBH3	-0.241	-0.693 to 0.212	No	ns	0.5101
	2.1014	3.9634	0.6916	1.2635	5.3466	3.3782	4.6284		shControl vs. shTRMT61A-1	1.448	0.842 to 2.055	Yes	****	<0.0001
	1.3433	2.7664	1.1704	1.1305	3.4048	2.8861	3.9634		shControl vs. shTRMT61A-3	1.177	0.575 to 1.778	Yes	****	<0.0001
	3.0324	4.2294	1.0507	1.1571	3.3782	2.9526	3.5112		shTRMT61A-1 vs. shTRMT61A-3	-0.272	-0.883 to 0.340	No	ns	0.542
	3.7373	4.1496	1.3433	1.0108	4.4688	2.1014	2.6999
	4.788	6.2244	1.3965	1.3167	6.0914	1.9551	2.1014
	2.7265	3.8836	0.9044	1.3566	5.6658	1.6758	4.4289
	1.4896	2.4206	0.9443	1.3433	3.7905	2.3142	4.9077
	3.0324	4.788	1.0374	1.33	2.5137	1.8088	2.6733
	2.8728	2.926	0.9177	1.2103	2.4738	2.4871	2.5137
	1.6226	3.7639	1.1571	1.2502	3.8304	1.5561	3.5777
	2.7531	4.6284	1.1837	1.1438	4.9077	2.2344	2.8462
	2.6467	5.1338	0.9842	1.0773	5.1471	2.6999	3.2851
	3.5112	5.9584	0.9975	0.9975	4.9077	3.2053	3.4048
	1.3566	4.2161	0.8379	0.8379	4.4422	2.1014	3.0324
	1.862	3.8304	1.0773	0.7315	4.1496	2.3142	3.9634
	3.5644	4.522	1.2103	1.2901	3.8437	2.2344	2.9393
	2.5536	4.788	1.2236	1.3965	5.2934	1.7955	2.8462
	2.793	3.192	0.8246	1.5162	6.0914	3.6442	2.7265
	1.6758	3.0191	0.7714	1.7024	5.6791	3.2053	2.1014
	1.2103	5.1338	0.9975	1.5561	6.3175	1.33	2.4871
	1.9418	2.7398	0.8379	1.4497	2.7398	1.3566	2.4871
	2.1014	3.1388	0.9443	1.4364	3.2851	4.9077	2.6068
	2.1812	5.0806	0.9044	1.3566	2.8462	4.4555	1.9551
	3.5777	2.9659	1.0773	1.3167	2.9659	4.6151	2.1014
	2.4605	3.8304	1.0906		3.5644	3.0058	2.3142
		2.8063	0.9975		3.3782		1.8088
		2.6467			2.8462
Number of values	31	33	32	30	33	31	32
Mean	2.419	4.035	1.032	1.273	4.204	2.756	3.028
Std. Deviation	0.8626	1.006	0.1808	0.207	1.12	1.056	0.8589

## Sheet: Fig. 2c
	(CAG)22	(CAG)38	(CAG)22+ALKBH3	(CAG)38+ALKBH3	shControl	shTRMT61A-1	shTRMT61A-3		Tukey's multiple comparisons test	Mean Diff.	95.00% CI of diff.	Significant?	Summary	Adjusted P Value
	72.7	88.2	37.5	72.7	83.3	40	33.3		(CAG)22 vs. (CAG)38	-19.1	-30.3 to -7.9	Yes	***	0.0009
	66.7	87.5	57.1	64.3	84.2	28.6	20		(CAG)22 vs. (CAG)22+ALKBH3	15.4	4.2 to 26.6	Yes	**	0.0059
	73.9	87.9	53.3	68	81.8	35.7	44.4		(CAG)22 vs. (CAG)38+ALKBH3	2.4	-8.8 to 13.5	No	ns	0.9302
	66.66	88.9	68	70	88.9	25	14.3		(CAG)38 vs. (CAG)22+ALKBH3	34.4	23.3 to 45.6	Yes	****	<0.0001
	70	92.8	57.2	63.2	87.5	18.8	22.2		(CAG)38 vs. (CAG)38+ALKBH3	21.4	10.2 to 32.6	Yes	***	0.0003
					90.9	40	27.3		(CAG)22+ALKBH3 vs. (CAG)38+ALKBH3	-13.0	-24.2 to -1.8	Yes	*	0.0199
									shControl vs. shTRMT61A-1	54.8	42.4 to 67.1	Yes	****	<0.0001
Number of values	5	5	5	5	6	6	6		shControl vs. shTRMT61A-3	59.2	46.9 to 71.5	Yes	****	<0.0001
Mean	69.99	89.06	54.62	67.64	86.1	31.35	26.92		shTRMT61A-1 vs. shTRMT61A-3	4.4	-7.9 to 16.8	No	ns	0.6276
Std. Deviation	3.337	2.152	11.03	3.942	3.543	8.648	10.73
