# Supplementary material for: m1A in CAG repeat RNA binds to TDP-43 and induces neurodegeneration
Source: Nature. 2023 Nov 8;623(7987):580–7. doi: 10.1038/s41586-023-06701-5 (PMC10651481; doi:10.1038/s41586-023-06701-5)
Supplement: Supplementary file 14 — Source Data Fig. 3 [file 41586_2023_6701_MOESM14_ESM.xlsx]

## Sheet: Fig. 3c
	(CAG)22	(CAG)38	(CAG)22+ALKBH3	(CAG)38+ALKBH3	shControl	shTRMT61A-1	shTRMT61A-3		Tukey's multiple comparisons test	Mean Diff.	95.00% CI of diff.	Significant?	Summary	Adjusted P Value
	75	75	22.2	28.6	83.3	60	37.5		(CAG)22 vs. (CAG)38	-22.9	-44.4 to -1.5	Yes	*	0.0328
	33.3	73.3	31.5	46.2	78.6	50	50		(CAG)22 vs. (CAG)22+ALKBH3	21.9	0.5 to 43.4	Yes	*	0.0432
	50	81.3	44.4	40	90	33.3	55.5		(CAG)22 vs. (CAG)38+ALKBH3	6.6	-15.6 to 28.7	No	ns	0.8421
	61.5	64.3	33.3	58.3	87.5	53.3	40		(CAG)38 vs. (CAG)22+ALKBH3	44.9	25.4 to 64.4	Yes	****	<0.0001
	43.7	66.7	57.1	50	91.7	53.8	42.8		(CAG)38 vs. (CAG)38+ALKBH3	29.5	9.2 to 49.8	Yes	**	0.003
		80	14.3	53.8	84.6	40	27.3		(CAG)22+ALKBH3 vs. (CAG)38+ALKBH3	-15.4	-35.7 to 4.9	No	ns	0.1826
		88.9	12.5						shControl vs. shTRMT61A-1	37.6	24.8 to 50.3	Yes	****	<0.0001
									shControl vs. shTRMT61A-3	43.8	31.0 to 56.6	Yes	****	<0.0001
Number of values	5	7	7	6	6	6	6		shTRMT61A-1 vs. shTRMT61A-3	6.2	-6.6 to 19.0	No	ns	0.4366
Mean	52.7	75.64	30.76	46.15	85.95	48.4	42.18
Std. Deviation	16.12	8.576	16.15	10.65	4.79	9.888	9.869

## Sheet: Fig. 3d
	(CAG)22	(CAG)38	(CAG)22+ALKBH3	(CAG)38+ALKBH3	shControl	shTRMT61A-1	shTRMT61A-3		Tukey's multiple comparisons test	Mean Diff.	95.00% CI of diff.	Significant?	Summary	Adjusted P Value
	43	75	17	44	60	40	30		(CAG)22 vs. (CAG)38	-33.7	-47.6 to -19.8	Yes	****	<0.0001
	50	89	14	34	71.4	30.8	27.3		(CAG)22 vs. (CAG)22+ALKBH3	18.1	4.3 to 32.0	Yes	**	0.0072
	45	81	33	36	72	36.4	33.3		(CAG)22 vs. (CAG)38+ALKBH3	8.1	-5.7 to 22.0	No	ns	0.3874
	25	83	29	40	83.3	28.6	50		(CAG)38 vs. (CAG)22+ALKBH3	51.9	38.0 to 65.7	Yes	****	<0.0001
	56	69	33	25	72.7	23.5	28.6		(CAG)38 vs. (CAG)38+ALKBH3	41.9	28.0 to 55.7	Yes	****	<0.0001
	54	80	36	50	76.9	23.1	25		(CAG)22+ALKBH3 vs. (CAG)38+ALKBH3	-10.0	-23.9 to 3.9	No	ns	0.2203
	58	90	42	45	87.5				shControl vs. shTRMT61A-1	44.4	32.4 to 56.5	Yes	****	<0.0001
									shControl vs. shTRMT61A-3	42.5	30.4 to 54.5	Yes	****	<0.0001
Number of values	7	7	7	7	7	6	6		shTRMT61A-1 vs. shTRMT61A-3	-2.0	-14.5 to 10.5	No	ns	0.9135
Mean	47.29	81	29.14	39.14	74.83	30.4	32.37
Std. Deviation	11.28	7.416	10.16	8.295	8.952	6.819	9.072
