# Supplementary material for: m1A in CAG repeat RNA binds to TDP-43 and induces neurodegeneration
Source: Nature. 2023 Nov 8;623(7987):580–7. doi: 10.1038/s41586-023-06701-5 (PMC10651481; doi:10.1038/s41586-023-06701-5)
Supplement: Supplementary file 15 — Source Data Fig. 4 [file 41586_2023_6701_MOESM15_ESM.xlsx]

## Sheet: Fig. 4b
	(CAG)7-0m1A	(CAG)7-3m1A	(CAG)16-0m1A	(CAG)16-3m1A		Tukey's multiple comparisons test	Mean Diff.	95.00% CI of diff.	Significant?	Summary	Adjusted P Value
	1.9285	4.3092	1.9285	3.7772		(CAG)7-0m1A vs. (CAG)7-3m1A	-1.546	-1.977 to -1.115	Yes	****	<0.0001
	2.7265	3.4314	2.4605	3.9368		(CAG)7-0m1A vs. (CAG)16-0m1A	-0.035	-0.463 to 0.394	No	ns	0.9967
	1.0906	4.788	2.1546	3.2851		(CAG)7-0m1A vs. (CAG)16-3m1A	-1.653	-2.082 to -1.225	Yes	****	<0.0001
	1.6492	4.1496	1.8221	3.1255		(CAG)7-3m1A vs. (CAG)16-0m1A	1.511	1.082 to 1.939	Yes	****	<0.0001
	2.4206	4.4156	1.8886	4.9077		(CAG)7-3m1A vs. (CAG)16-3m1A	-0.107	-0.536 to 0.321	No	ns	0.9156
	1.8221	5.3865	1.3034	5.1205		(CAG)16-0m1A vs. (CAG)16-3m1A	-1.618	-2.044 to -1.192	Yes	****	<0.0001
	2.0482	4.0166	2.793	5.4796
	1.2635	2.8994	2.9659	6.0914
	3.1654	3.9634	3.3782	6.2643
	3.4713	4.0166	2.4871	6.2377
	4.256	2.0615	2.6733	5.2934
	2.8595	3.9368	2.3142	5.1205
	1.6492	2.6201	1.9285	4.2693
	2.8994	4.389	3.1388	3.5245
	3.0058	3.192	3.2851	3.2851
	1.6758	3.5777	3.5777	3.7772
	2.7664	4.3092	2.6334	2.793
	2.7265	4.9077	1.4896	2.5935
	3.3782	5.6924	1.9551	2.3142
	1.4896	4.4821	1.7822	2.6068
	1.8221	4.0831	2.0482	4.1762
	3.4314	4.788	2.1812	4.0033
	2.6334	4.9875	2.3142	4.4289
	2.926	3.4314	2.6733	4.8412
	1.8088	3.0324	2.9526	4.6151
	1.3034	4.9077	3.0723	4.3225
	1.8088	2.8728	2.6334	4.6816
	2.0748	3.0324	2.1945	4.6018
	2.1546	4.8811	1.9551	4.8412
	3.1388	3.7772	1.6625	4.9742
	2.3674	3.3782	3.1388	4.6417
	2.1014	3.1122	3.7905	5.2402
	1.9817	2.6733	2.8462	4.2693
	3.0058	3.4314	2.9659	2.9925
	2.793	3.5777	2.6733	3.2851
	3.4314	4.1496	3.8171	3.4846
	3.059	4.4289	3.1122	3.7772
	2.7664	4.6018	3.5112	3.5245
	2.6334	5.1072	2.6733	3.2053
	2.0482	3.9634	2.3142	3.6442
	2.4472	3.9634	2.1945	3.5245
	2.2477	4.0033	3.059	3.9634
	2.4871	4.4688	2.793	3.2851
	2.6733	4.6151	1.4763	3.6442
	2.9925	4.1762	1.3566	3.4846
			1.1172	3.6708
Number of values	45	45	46	46
Mean	2.454	4	2.489	4.107
Std. Deviation	0.6866	0.7923	0.6769	0.961
