# Supplementary material for: m1A in CAG repeat RNA binds to TDP-43 and induces neurodegeneration
Source: Nature. 2023 Nov 8;623(7987):580–7. doi: 10.1038/s41586-023-06701-5 (PMC10651481; doi:10.1038/s41586-023-06701-5)
Supplement: Supplementary file 16 — Source Data Extended Data Fig. 1 [file 41586_2023_6701_MOESM16_ESM.xlsx]

## Sheet: Extended Data Fig. 1b, 1c
	Str-Q7	Str-Q140	Ctx-Q7	Ctx-Q140		Str-Q140 vs Str-Q7	Unpaired t test
	1	0.72	1	0.76			P value	0.5899
	1	0.96	1	1.54			P value summary	ns
	1	1.46	1	1.1			Significantly different (P < 0.05)?	No
	1	1.15	1	0.63			One- or two-tailed P value?	Two-tailed
	1	1.05	1	0.96			t, df	t=0.5614, df=8
Number of values	5	5	5	5
Mean	1	1.068	1	0.998		Ctx-Q140 vs Ctx-Q7	Unpaired t test
Std. Deviation	0	0.2709	0	0.3527			P value	0.9902
							P value summary	ns
							Significantly different (P < 0.05)?	No
							One- or two-tailed P value?	Two-tailed
							t, df	t=0.01268, df=8

## Sheet: Extended Data Fig. 1d, 1e
	Contr	(CAG)22	(CAG)38		Tukey's multiple comparisons test	Mean Diff.	95.00% CI of diff.	Significant?	Summary	Adjusted P Value
	1	0.51	0.33		Contr vs. (CAG)22	0.46	0.37 to 0.56	Yes	****	<0.0001
	1	0.597	0.357		Contr vs. (CAG)38	0.63	0.54 to 0.73	Yes	****	<0.0001
	1	0.5	0.41		(CAG)22 vs. (CAG)38	0.17	0.07 to 0.27	Yes	**	0.0041
Number of values	3	3	3
Mean	1	0.5357	0.3657
Std. Deviation	0	0.05335	0.0407

## Sheet: Extended Data Fig. 1f
	Contr	(CAG)22	(CAG)38		Tukey's multiple comparisons test	Mean Diff.	95.00% CI of diff.	Significant?	Summary	Adjusted P Value
	1	0.78	0.62		Contr vs. (CAG)22	0.18	0.11 to 0.25	Yes	***	0.0005
	1	0.82	0.57		Contr vs. (CAG)38	0.4067	0.34 to 0.48	Yes	****	<0.0001
	1	0.86	0.59		(CAG)22 vs. (CAG)38	0.2267	0.16 to 0.30	Yes	***	0.0001
Number of values	3	3	3
Mean	1	0.82	0.5933
Std. Deviation	0	0.04	0.02517

## Sheet: Extended Data Fig. 1g, 1h
	Q7	Q140		Q140 vs Q7	Unpaired t test
	1	0.836601			P value	0.0005
	1	0.734308			P value summary	***
	1	0.725823			Significantly different (P < 0.05)?	Yes
	1	0.585075			One- or two-tailed P value?	Two-tailed
	1	0.828817			t, df	t=5.666, df=8
Number of values	5	5
Mean	1	0.7421
Std. Deviation	0	0.1018

## Sheet: Extended Data Fig. 1i, 1j
	Q7	Q140		Q140 vs Q7	Unpaired t test
	1	0.733			P value	0.5219
	1	1.386			P value summary	ns
	1	1.077			Significantly different (P < 0.05)?	No
	1	1.051			One- or two-tailed P value?	Two-tailed
	1	1.1			t, df	t=0.6698, df=8
Number of values	5	5
Mean	1	1.069
Std. Deviation	0	0.2317
