# Supplementary material for: m1A in CAG repeat RNA binds to TDP-43 and induces neurodegeneration
Source: Nature. 2023 Nov 8;623(7987):580–7. doi: 10.1038/s41586-023-06701-5 (PMC10651481; doi:10.1038/s41586-023-06701-5)
Supplement: Supplementary file 17 — Source Data Extended Data Fig. 2 [file 41586_2023_6701_MOESM17_ESM.xlsx]

## Sheet: Extended Data Fig. 2a
	ElavGS x Q78	ElavGS;UAS-ALKBH3-MUT x Q78	ElavGS;UAS-ALKBH3 x Q78		Tukey's multiple comparisons test	Mean Diff.	95.00% CI of diff.	Significant?	Summary	Adjusted P Value
	1.00417	9701.55	11044.2		ElavGS x Q78 vs. ElavGS;UAS-ALKBH3-MUT x Q78	-7476.00	-11967.00 to -2984.00	Yes	**	0.0016
	0.953298	12537.8	18003.6		ElavGS x Q78 vs. ElavGS;UAS-ALKBH3 x Q78	-10592.00	-15083.00 to -6100.00	Yes	****	<0.0001
	0.995851	8398.99	10998.4		ElavGS;UAS-ALKBH3-MUT x Q78 vs. ElavGS;UAS-ALKBH3 x Q78	-3116.00	-7607.00 to 1375.00	No	ns	0.2026
	0.601652	5028.8	6970.28
	1	5084.88	8921.06
	0.611744	4107.37	7616.95
Number of values	6	6	6
Mean	0.8611	7477	10592
Std. Deviation	0.1979	3301	4002

## Sheet: Extended Data Fig. 2b
Days	ElavGSxQ78	ElavGS;UAS-ALKBH3-MUTxQ78	ElavGS;UAS-ALKBH3xQ78
0	100	100	100
2	94.4444	97.4843	98.7097
4	91.9753	96.2264	97.4194
8	88.2716	95.5975	96.129
10	79.6296	86.7925	94.1935
12	53.7037	50.9434	80
14	27.1605	16.9811	55.4839
16	2.46914	0	35.4839
18	0		16.129
20			2.58065
22			0

## Sheet: Extended Data Fig. 2c
	Q78	Q78+ALKBH3-WT	Q78-ALKBH3-Mut		Tukey's multiple comparisons test	Mean Diff.	95.00% CI of diff.	Significant?	Summary	Adjusted P Value
	0.203	0.108	0.184		Q78 vs. Q78+ALKBH3-WT	0.079	0.023 to 0.135	Yes	*	0.0118
	0.152	0.094	0.17		Q78 vs. Q78-ALKBH3-Mut	0.013	-0.043 to 0.069	No	ns	0.756
	0.171	0.087	0.132		Q78+ALKBH3-WT vs. Q78-ALKBH3-Mut	-0.066	-0.122 to -0.010	Yes	*	0.0266
Number of values	3	3	3
Mean	0.1753	0.09633	0.162
Std. Deviation	0.02577	0.01069	0.02691

## Sheet: Extended Data Fig. 2d
	Q78	Q78+ALKBH3-WT	Q78-ALKBH3-Mut		Tukey's multiple comparisons test	Mean Diff.	95.00% CI of diff.	Significant?	Summary	Adjusted P Value
	0.214	0.188	0.247		Q78 vs. Q78+ALKBH3-WT	0.003	-0.053 to 0.058	No	ns	0.9883
	0.167	0.187	0.218		Q78 vs. Q78-ALKBH3-Mut	-0.028	-0.083 to 0.028	No	ns	0.347
	0.187	0.185	0.186		Q78+ALKBH3-WT vs. Q78-ALKBH3-Mut	-0.030	-0.086 to 0.025	No	ns	0.2915
Number of values	3	3	3
Mean	0.1893	0.1867	0.217
Std. Deviation	0.02359	0.001528	0.03051
