# Supplementary material for: m1A in CAG repeat RNA binds to TDP-43 and induces neurodegeneration
Source: Nature. 2023 Nov 8;623(7987):580–7. doi: 10.1038/s41586-023-06701-5 (PMC10651481; doi:10.1038/s41586-023-06701-5)
Supplement: Supplementary file 18 — Source Data Extended Data Fig. 3 [file 41586_2023_6701_MOESM18_ESM.xlsx]

## Sheet: Extended Data Fig. 3b, 3c
Concentration	rA-replicate-1	rA-replicate-2	rA-replicate-3	m1A-replicate-1	m1A-replicate-2	m1A-replicate-3	m6A-replicate-1	m6A-replicate-2	m6A-replicate-3		Specific binding with Hill slope
0	0	0	0	0	0	0	0	0	0		Best-fit values
5	0.022	0.043	0.024	0.0148	0.0756	0.0948	0.0154	0.0364	0.0316		Bmax	= 1.000	= 1.000	= 1.000
10	0.0514	0.0693	0.0518	0.0415	0.3186	0.3008	0.0317	0.1039	0.0842		h	2.22	2.1	1.91
20	0.3176	0.1174	0.1513	0.4605	0.5937	0.6462	0.1126	0.2522	0.2108		Kd	37.67	17.94	45.21
50	0.7883	0.5444	0.6052	0.9042	0.9	0.8678	0.3887	0.6189	0.5142		95% CI (profile likelihood)
100	0.9043	0.9059	0.9166	0.9741	0.9538	0.9351	0.7868	0.8846	0.9159		h	1.82 to 2.75	1.64 to 2.78	1.54 to 2.41
											Kd	33.63 to 42.10	15.81 to 20.44	39.89 to 51.07

## Sheet: Extended Data Fig. 3d, 3e
Concentration	rA-replicate-1	rA-replicate-2	rA-replicate-3	m1A-replicate-1	m1A-replicate-2	m1A-replicate-3		Specific binding with Hill slope
0	0	0	0	0	0	0		Best-fit values
25	0.069	0.0225	0.0269	0.1158	0.0511	0.1304		Bmax	= 1.000	= 1.000
50	0.085	0.0461	0.104	0.2634	0.3734	0.4571		h	1.95	1.67
100	0.1498	0.2435	0.5259	0.7949	0.6277	0.7		Kd	145.9	70.05
200	0.7888	0.6216	0.7198	0.8856	0.8007	0.7766		95% CI (profile likelihood)
500	0.8877	0.7786	0.8011	0.8842	0.831	0.8233		h	1.39 to 2.91	1.23 to 2.29
								Kd	122.80 to 176.50	59.60 to 82.84

## Sheet: Extended Data Fig. 3f, 3g
Concentration	rA-replicate-1	rA-replicate-2	rA-replicate-3	m1A-replicate-1	m1A-replicate-2	m1A-replicate-3	m6A-replicate-1	m6A-replicate-2	m6A-replicate-3		Specific binding with Hill slope
0	0	0	0	0	0	0	0	0	0		Best-fit values
10	0.1038	0.0371	0.0283	0.2697	0.0233	0.1564	0.0397	0.0212	0.01		Bmax	= 1.000	= 1.000	= 1.000
20	0.173	0.0942	0.13	0.4377	0.1421	0.3384	0.1086	0.0545	0.045		h	1.97	1.77	2.24
50	0.3745	0.2179	0.246	0.8234	0.4097	0.787	0.3931	0.0781	0.2618		Kd	73.13	30.92	81
100	0.8	0.4061	0.7652	0.9612	0.8784	0.9766	0.7967	0.2859	0.7545		95% CI (profile likelihood)
200	0.92	0.8313	0.9569	0.9683	0.9357	0.9728	0.9372	0.8356	0.9151		h	1.39 to 2.92	1.27 to 2.53	1.47 to 3.60
											Kd	60.87 to 86.92	24.46 to 38.89	65.89 to 98.90

## Sheet: Extended Data Fig. 3h, 3i
Concentration	rA-replicate-1	rA-replicate-2	rA-replicate-3	m1A-replicate-1	m1A-replicate-2	m1A-replicate-3		Specific binding with Hill slope
0	0	0	0	0	0	0		Best-fit values
0.075	0.0458	0.075	0.0608	0.101	0.2738	0.1536		Bmax	= 1.000	= 1.000
0.15	0.0967	0.2078	0.1096	0.3556	0.5362	0.4279		h	2.218	1.764
0.3	0.316	0.3856	0.3306	0.5405	0.7458	0.7668		Kd	0.3816	0.1778
0.5	0.5087	0.7659	0.6624	0.9036	0.813	0.9471		95% CI (profile likelihood)
1	0.89	0.9531	0.9191	0.97	0.9255	0.977		h	1.81 to 2.77	1.42 to 2.20
								Kd	0.35 to 0.42	0.16 to 0.20

## Sheet: Extended Data Fig. 3j, 3k
Concentration	TDP-43-WT-replicate-1	TDP-43-WT-replicate-2	TDP-43-WT-replicate-3	TDP-43-5FL-replicate-1	TDP-43-5FL-replicate-2	TDP-43-5FL-replicate-3		Specific binding with Hill slope		Ambiguous
0	0	0	0	0	0	0		Best-fit values
5	0.226	0.222	0.214	0.0025	0.0018	0.0017		Bmax	= 1.000	= 1.000
10	0.419	0.401	0.471	0.0024	0.0016	0.0017		h	1.251	0.01778
20	0.606	0.595	0.678	0.0015	0.0014	0.0021		Kd	13.14	~ 1.975e+157
50	0.821	0.811	0.807	0.0013	0.0016	0.0016		95% CI (profile likelihood)
100	0.982	0.947	0.954	0.0015	0.0012	0.0014		h	1.14 to 1.37
								Kd	12.22 to 14.12	(Very wide)
