# Supplementary material for: m1A in CAG repeat RNA binds to TDP-43 and induces neurodegeneration
Source: Nature. 2023 Nov 8;623(7987):580–7. doi: 10.1038/s41586-023-06701-5 (PMC10651481; doi:10.1038/s41586-023-06701-5)
Supplement: Supplementary file 19 — Source Data Extended Data Fig. 4 [file 41586_2023_6701_MOESM19_ESM.xlsx]

## Sheet: Extended Data Fig. 4a, 4b
	Cont	(CAG)22	(CAG)38		Tukey's multiple comparisons test	Mean Diff.	95.00% CI of diff.	Significant?	Summary	Adjusted P Value
	0.55	12.4	29.6		Cont vs. (CAG)22	-6.723	-19.18 to 5.737	No	ns	0.2956
	0.58	3.3	17.8		Cont vs. (CAG)38	-19.86	-32.32 to -7.397	Yes	**	0.0066
	3.9	9.5	17.2		(CAG)22 vs. (CAG)38	-13.13	-25.59 to -0.6732	Yes	*	0.0408
Number of values	3	3	3
Mean	1.677	8.4	21.53
Std. Deviation	1.926	4.65	6.99

## Sheet: Extended Data Fig. 4c, 4d
	(CAG)22+EV	(CAG)22+ALKBH3-WT	(CAG)22+ALKBH3-Mut	(CAG)38+EV	(CAG)38+ALKBH3-WT	(CAG)38+ALKBH3-Mut		Tukey's multiple comparisons test	Mean Diff.	95.00% CI of diff.	Significant?	Summary	Adjusted P Value
	8.4	7.1	8.9	23.3	9.5	24.5		(CAG)22+EV vs. (CAG)22+ALKBH3-WT	1.5	-4.925 to 7.925	No	ns	0.9651
	10.7	7.9	8.9	20.4	9.9	16.5		(CAG)22+EV vs. (CAG)22+ALKBH3-Mut	-0.2667	-6.692 to 6.159	No	ns	>0.9999
	11.3	10.9	13.4	23	9	22.3		(CAG)22+EV vs. (CAG)38+EV	-12.1	-18.53 to -5.675	Yes	***	0.0004
								(CAG)22+EV vs. (CAG)38+ALKBH3-WT	0.6667	-5.759 to 7.092	No	ns	0.9991
Number of values	3	3	3	3	3	3		(CAG)22+EV vs. (CAG)38+ALKBH3-Mut	-10.97	-17.39 to -4.541	Yes	**	0.001
Mean	10.13	8.633	10.4	22.23	9.467	21.1		(CAG)22+ALKBH3-WT vs. (CAG)22+ALKBH3-Mut	-1.767	-8.192 to 4.659	No	ns	0.9328
Std. Deviation	1.531	2.003	2.598	1.595	0.4509	4.133		(CAG)22+ALKBH3-WT vs. (CAG)38+EV	-13.6	-20.03 to -7.175	Yes	***	0.0001
								(CAG)22+ALKBH3-WT vs. (CAG)38+ALKBH3-WT	-0.8333	-7.259 to 5.592	No	ns	0.9975
								(CAG)22+ALKBH3-WT vs. (CAG)38+ALKBH3-Mut	-12.47	-18.89 to -6.041	Yes	***	0.0003
								(CAG)22+ALKBH3-Mut vs. (CAG)38+EV	-11.83	-18.26 to -5.408	Yes	***	0.0005
								(CAG)22+ALKBH3-Mut vs. (CAG)38+ALKBH3-WT	0.9333	-5.492 to 7.359	No	ns	0.9957
								(CAG)22+ALKBH3-Mut vs. (CAG)38+ALKBH3-Mut	-10.7	-17.13 to -4.275	Yes	**	0.0013
								(CAG)38+EV vs. (CAG)38+ALKBH3-WT	12.77	6.341 to 19.19	Yes	***	0.0003
								(CAG)38+EV vs. (CAG)38+ALKBH3-Mut	1.133	-5.292 to 7.559	No	ns	0.9896
								(CAG)38+ALKBH3-WT vs. (CAG)38+ALKBH3-Mut	-11.63	-18.06 to -5.208	Yes	***	0.0006

## Sheet: Extended Data Fig. 4e, 4f
		Cont	7xCAG-0m1A	7xCAG-3m1A	16xCAG-0m1A	16xCAG-3m1A		Tukey's multiple comparisons test	Mean Diff.	95.00% CI of diff.	Significant?	Summary	Adjusted P Value
		0.54	1.06	1.06	4.62	12.3		Cont vs. 7xCAG-0m1A	-0.3067	-6.504 to 5.891	No	ns	0.9998
		4.23	4.38	4.73	5.33	15.04		Cont vs. 7xCAG-3m1A	-1.007	-7.204 to 5.191	No	ns	0.9815
		5.63	5.88	7.63	5.44	12.24		Cont vs. 16xCAG-0m1A	-1.663	-7.861 to 4.534	No	ns	0.8967
								Cont vs. 16xCAG-3m1A	-9.727	-15.92 to -3.529	Yes	**	0.003
	Number of values	3	3	3	3	3		7xCAG-0m1A vs. 7xCAG-3m1A	-0.7	-6.897 to 5.497	No	ns	0.9953
	Mean	3.467	3.773	4.473	5.13	13.19		7xCAG-0m1A vs. 16xCAG-0m1A	-1.357	-7.554 to 4.841	No	ns	0.9469
	Std. Deviation	2.629	2.467	3.293	0.4451	1.6		7xCAG-0m1A vs. 16xCAG-3m1A	-9.42	-15.62 to -3.223	Yes	**	0.0038
								7xCAG-3m1A vs. 16xCAG-0m1A	-0.6567	-6.854 to 5.541	No	ns	0.9963
								7xCAG-3m1A vs. 16xCAG-3m1A	-8.72	-14.92 to -2.523	Yes	**	0.0065
								16xCAG-0m1A vs. 16xCAG-3m1A	-8.063	-14.26 to -1.866	Yes	*	0.0109

## Sheet: Extended Data Fig. 4g, 4h
	Str-Q7	Str-Q140	Ctx-Q7	Ctx-Q140		Str-Q140 vs Str-Q7		Unpaired t test
	6.92	15.4	11.27	12.68				P value	0.0013
	8.77	14	10.14	9.15				P value summary	**
	9.88	19.7	12.3	10.69				Significantly different (P < 0.05)?	Yes
	9.27	14.3	12.1	11.43				One- or two-tailed P value?	Two-tailed
	8.82	12.4	8.7	7.35				t, df	t=4.840, df=8
Number of values	5	5	5	5
Mean	8.732	15.16	10.9	10.26
Std. Deviation	1.107	2.756	1.496	2.068		Ctx-Q140 vs Ctx-Q7		P value	0.5893
								P value summary	ns
								Significantly different (P < 0.05)?	No
								One- or two-tailed P value?	Two-tailed
								t, df	t=0.5624, df=8
