# Supplementary material for: m1A in CAG repeat RNA binds to TDP-43 and induces neurodegeneration
Source: Nature. 2023 Nov 8;623(7987):580–7. doi: 10.1038/s41586-023-06701-5 (PMC10651481; doi:10.1038/s41586-023-06701-5)
Supplement: Supplementary file 20 — Source Data Extended Data Fig. 5 [file 41586_2023_6701_MOESM20_ESM.xlsx]

## Sheet: Extended Data Fig. 5b
(CAG)22	(CAG)38	(CAG)22+ALKBH3	(CAG)38+ALKBH3		Tukey's multiple comparisons test	Mean Diff.	95.00% CI of diff.	Significant?	Summary	Adjusted P Value
2.56	1.96	1.67	3.52		(CAG)22 vs. (CAG)38	-2.09	-2.54 to -1.65	Yes	****	<0.0001
3.28	5.41	0.86	1.83		(CAG)22 vs. (CAG)22+ALKBH3	1.25	0.80 to 1.69	Yes	****	<0.0001
3.04	8.99	1.15	2.75		(CAG)22 vs. (CAG)38+ALKBH3	0.31	-0.14 to 0.75	No	ns	0.2965
1.7	9.36	0.43	2.12		(CAG)38 vs. (CAG)22+ALKBH3	3.34	2.90 to 3.79	Yes	****	<0.0001
2.03	2.25	0.67	2.33		(CAG)38 vs. (CAG)38+ALKBH3	2.40	1.95 to 2.85	Yes	****	<0.0001
1.55	2.36	0.48	1.98		(CAG)22+ALKBH3 vs. (CAG)38+ALKBH3	-0.94	-1.39 to -0.49	Yes	****	<0.0001
1.43	3.08	2.24	2.86
1.21	3.15	1.36	2.24
2.78	4.25	0.96	1.86
3.52	4.36	0.84	1.48
2.88	5.88	0.66	2.25
2.15	8.75	1.36	2.39
2.34	3.6	1.28	1.84
1.56	3.12	1.12	2.69
4.25	7.88	2.28	2.47
3.48	4.21	1.08	2.38
3.28	3.98	0.94	2.66
2.69	4.63	0.96	2.54
3.14	4.95	0.88	2.58
3.22	4.34	1.24	2.86
2.88	4.66	1.22	2.43
2.62	4.58	1.28	2.28
2.42	4.22	1.08	2.09
2.36	3.63	0.86	3.73
2.24	4.21	0.89	3.55
2.81	4.15	1.13	1.56
2.56	3.78	1.24	2.85
2.23	4.86	0.78	1.32
1.85	5.21	0.95	1.58
1.3	4.15	1.12	1.68
1.68	4.92	0.77	2.56
2.58	8.96	0.96	2.78
2.14	7.24	1.58	1.69
1.69	8.69	2.22	2.37
3.15	3.4	1.14	2.04
3.33	3.66	1.66	1.47
2.76	3.21	1.74	0.87
2.55	2.78	1.32	2.69
2.39	5.24	2.28	2.99
3.11	5.38	0.88	1.12
3.14	5.22	1.68	1.24
3.57	4.36	1.54	1.08
3.08	4.48	1.26	1.37
2.72	4.68	1.08	2.08
2.56	4.38	1.33	1.44
2.22	5.73	1.83	2.56
3.11	5.21	1.96	2.77
2.85	4.85	1.79	1.1748
2.2	4.65	0.9	1.21
1.33	2.7	0.77	3.1
2.03	2.2	0.84	2.85
2.69	2.1	2.78	2.47
2.54	2.15	2.22	1.58
2.14	4.36	1.18	1.36
2.78	7.28	0.86	1.75
3.19	7.69	1.22	2.69
3.26	4.58	1.44	2.58
3.47	4.36	1.26	2.79
3.02	5.61	0.94	3.27
1.69	3.28	2.28	2.14
1.48	3.14	2.34	2.47
1.88	3.26	1.05	2.54
2.64	3.43	0.78	2.37
2.47	4.12	1.28	2.12
2.56	4.75	1.24	2.42
2.39	4.38	1.18	2.18
2.45	4.12	1.25
2.15	4.26	1.36
2.28	4.33
69	69	68	66
2.531	4.625	1.282	2.226
0.6373	1.723	0.4977	0.6446

## Sheet: Extended Data Fig. 5d
	(CAG)22	(CAG)38	(CAG)22+ALKBH3	(CAG)38+ALKBH3	(CAG)38+TDP-43-5FL		Tukey's multiple comparisons test	Mean Diff.	95.00% CI of diff.	Significant?	Summary	Adjusted P Value
	69.2	94.1	54.5	64.5	48		(CAG)22 vs. (CAG)38	-24.8	-37.7 to -12.0	Yes	**	0.0012
	66.7	91.3	42.9	65.1	37.5		(CAG)22 vs. (CAG)22+ALKBH3	21.2	8.3 to 34.0	Yes	**	0.0033
	75	100	50	73.3	40		(CAG)22 vs. (CAG)38+ALKBH3	2.7	-10.2 to 15.5	No	ns	0.907
							(CAG)38 vs. (CAG)22+ALKBH3	46.0	33.2 to 58.8	Yes	****	<0.0001
Number of values	3	3	3	3	3		(CAG)38 vs. (CAG)38+ALKBH3	27.5	14.7 to 40.3	Yes	***	0.0006
Mean	70.3	95.13	49.13	67.63	41.83		(CAG)22+ALKBH3 vs. (CAG)38+ALKBH3	-18.5	-31.3 to -5.7	Yes	**	0.0074
Std. Deviation	4.258	4.441	5.848	4.917	5.485
						(CAG)38+TDP-43-5FL vs (CAG)38	Unpaired t test
							P value	0.0002
							P value summary	***
							Significantly different (P < 0.05)?	Yes
							One- or two-tailed P value?	Two-tailed
							t, df	t=13.08, df=4
