# Supplementary material for: m1A in CAG repeat RNA binds to TDP-43 and induces neurodegeneration
Source: Nature. 2023 Nov 8;623(7987):580–7. doi: 10.1038/s41586-023-06701-5 (PMC10651481; doi:10.1038/s41586-023-06701-5)
Supplement: Supplementary file 21 — Source Data Extended Data Fig. 6 [file 41586_2023_6701_MOESM21_ESM.xlsx]

## Sheet: Extended Data Fig. 6b
Time (s)	(CAG)22-replicate1	(CAG)22-replicate2	(CAG)22-replicate3	(CAG)38-replicate1	(CAG)38-replicate2	(CAG)38-replicate3	(CAG)22+ALKBH3-replicate1	(CAG)22+ALKBH3-replicate2	(CAG)22+ALKBH3-replicate3	(CAG)38+ALKBH3-replicate1	(CAG)38+ALKBH3-replicate2	(CAG)38+ALKBH3-replicate3
0	10.56	11.2	9.48	10.12	7.86	19.44	5.86	7.18	8.89	7.24	7.45	9.56
10	13.26	10.09	16.78	12.64	7.23	19.86	12.02	14.28	15.86	8.61	13.55	19.32
20	12.56	17.32	15.48	13.69	13.02	21.38	17.12	20.11	21.45	13.98	19.66	25.12
30	20.56	15.63	17.11	14.26	15.12	22.88	21.98	25.69	26.34	30.48	24.88	17.02
40	25.38	20.96	22.14	15.98	17.58	23.36	27.14	30.98	31.45	22.56	30.01	37.14
50	30.35	23.17	28.36	17.12	18.56	25.89	32.45	35.88	37.29	41.25	33.56	24.77
60	35.56	32.14	29.36	18.89	19.48	27.02	37.79	41.23	42.87	39.78	33.66	45.36
70	41.23	36.56	39.38	20.02	20.18	28.56	42.89	45.99	47.64	43.55	48.12	37.77
80	48.56	40.38	42.69	21.98	21.02	29.55	46.97	50.02	51.96	48.67	41.88	55.59
90	53.26	45.38	47.22	24.03	21.98	31.24	50.36	53.6	55.12	47.35	55.56	61.48
100	57.15	48.58	52.13	25.99	22.78	33.67	54.02	57.26	58.79	63.78	51.89	57.84
110	61.22	52.36	55.89	28.63	23.21	35.12	57.69	60.89	62.24	65.33	61.02	56.47
120	63.36	54.28	59.47	31.02	23.99	38.12	61.74	64.39	65.87	55.69	68.78	62.54
130	65.96	58.14	61.25	33.33	25.12	32.58	63.91	67.58	69.08	72.75	64.33	56.78
140	67.33	60.12	64.36	34.65	25.98	39.99	67.58	70.96	72.14	71.56	66.64	60.23
150	69.28	61.25	63.25	35.89	26.77	30.58	71.02	73.77	75.02	70.84	67.85	62.74
160	71.36	65.25	66.33	36.56	27.24	29.03	74.26	76.25	77.89	75.43	65.41	70.14
170	73.98	67.25	70.12	37.58	28.02	32.23	77.56	78.99	80.14	73.26	79.36	64.47
180	76.23	69.98	71.23	37.96	29.11	33.56	80.33	81.33	82.69	81.26	73.33	65.74
190	79.36	72.05	73.22	38.45	30.01	31.58	81.03	82.86	83.69	77.63	70.28	73.78
200	79.98	72.15	74.02	38.7	30.28	32.56	81.56	83.12	84.02	79.89	72.86	69.12

## Sheet: Extended Data Fig. 6d
(CAG)22	(CAG)22+1,6-HD	(CAG)38	(CAG)38+1,6-HD
34.2385	11.3598	57.9049	56.8265
39.6047	8.77732	82.8521	80.7482
33.0919	8.33871	89.2056	90.6167
11.9041	10.6624	94.6748	84.3322
25.1948	19.5047	98.0988	96.329
22.9163	25.0099	88.3278	88.1419
19.4518	30.7095	76.1667	86.8589
39.666	10.7532	62.3288	73.432
30.2843	10.5797	77.209	46.1294
32.3807	9.88969	38.7295	25.9464
40.5765	8.80645	47.5177	30.5747
16.1927	9.78205	47.4607	39.9466
19.9616	9.06031	57.8063	35.8753
14.1699	7.78302	36.6829	31.1991
23.1031	10.2881	46.7427	29.5223
34.3094	8.51037	32.7827	53.3013
37.1549	8.56688	40.729	61.5546
41.2719	9.41975	40.6204	57.0779
31.3089	9.89744	78.6289	67.421
32.2904	9.14223	68.8052	67.9781
32.0126	9.03125	64.7634	55.4148
40.8908	10.3638	70.7881	44.5624
25.2867	8.59375	76.6355	62.6031
16.5952	10.0609	77.8764	61.0276
17.5036	10.7058	79.8677	81.7409
42.0815	10.427	67.1072	93.2788
27.0409	10.9733	62.7354	80.7397
27	27	27	27
28.91	11.37	65.3	62.34
1.786	1.012	3.626	4.177
