# Supplementary material for: m1A in CAG repeat RNA binds to TDP-43 and induces neurodegeneration
Source: Nature. 2023 Nov 8;623(7987):580–7. doi: 10.1038/s41586-023-06701-5 (PMC10651481; doi:10.1038/s41586-023-06701-5)
Supplement: Supplementary file 22 — Source Data Extended Data Fig. 7 [file 41586_2023_6701_MOESM22_ESM.xlsx]

## Sheet: Extended Data Fig. 7b
		TDP-43-WT+No RNA	TDP-43-WT+Control RNA	TDP-43-WT+1m1A	TDP-43-WT+3m1A	TDP-43-5FL+No RNA	TDP-43-5FL+Control RNA	TDP-43-5FL+1m1A	TDP-43-5FL+3m1A		Tukey's multiple comparisons test	Mean Diff.	95.00% CI of diff.	Significant?	Summary	Adjusted P Value
		2.18685	3.1912	6.39083	12.6417	1.80042	2.76817	2.73252	3.46545		TDP-43-WT+No RNA vs. TDP-43-WT+Control RNA	-0.884	-2.193 to 0.425	No	ns	0.2959
		2.50052	1.47977	6.49555	13.5922	1.1096	2.59001	2.52104	3.3278		TDP-43-WT+No RNA vs. TDP-43-WT+1m1A	-2.834	-4.143 to -1.525	Yes	****	<0.0001
		2.1527	2.68164	7.60825	13.1396	1.31639	2.29759	2.05082	2.97746		TDP-43-WT+No RNA vs. TDP-43-WT+3m1A	-9.405	-10.730 to -8.083	Yes	****	<0.0001
		2.54889	2.16224	5.14146	13.6208	1.6097	2.25105	2.09128	2.62085		TDP-43-WT+Control RNA vs. TDP-43-WT+1m1A	-1.950	-3.245 to -0.654	Yes	***	0.0009
		2.1468	3.04665	6.17922	13.1202	1.65461	2.14561	2.47822	4.10604		TDP-43-WT+Control RNA vs. TDP-43-WT+3m1A	-8.521	-9.830 to -7.212	Yes	****	<0.0001
		3.21997	6.64687	6.64297	13.6301	2.23866	1.81509	2.51376	1.91957		TDP-43-WT+1m1A vs. TDP-43-WT+3m1A	-6.571	-7.880 to -5.262	Yes	****	<0.0001
		6.16917	5.05365	5.7301	12.9049	2.01108	4.12712	1.74427	1.72801		TDP-43-5FL+No RNA vs. TDP-43-5FL+Control RNA	-0.583	-1.188 to 0.022	No	ns	0.0631
		2.93756	4.67376	5.79308	13.5432	2.34438	3.44311	1.47027	2.55559		TDP-43-5FL+No RNA vs. TDP-43-5FL+1m1A	-0.399	-1.004 to 0.206	No	ns	0.3175
		2.39803	2.42117	2.11458	13.8684	3.41828	4.54165	1.70808	3.24509		TDP-43-5FL+No RNA vs. TDP-43-5FL+3m1A	-0.536	-1.141 to 0.069	No	ns	0.1012
		2.69291	6.88659	5.24127	13.112	4.1785	4.60779	2.31752	3.13213		TDP-43-5FL+Control RNA vs. TDP-43-5FL+1m1A	0.185	-0.421 to 0.790	No	ns	0.8553
		1.76833	2.61778	5.76813	13.6749	3.75377	4.15837	2.53656	4.23668		TDP-43-5FL+Control RNA vs. TDP-43-5FL+3m1A	0.047	-0.558 to 0.652	No	ns	0.997
		1.72434	3.25252	6.51835	14.6877	2.3837	2.96313	3.13106	4.4066		TDP-43-5FL+1m1A vs. TDP-43-5FL+3m1A	-0.138	-0.743 to 0.468	No	ns	0.9336
		4.46815	3.02723	2.32989	15.2116	1.95733	2.90411	2.52516	4.23548
		1.8159	3.23074	4.07015	9.64811	2.08352	3.36801	2.93476	2.22853
		1.75009	6.09953	3.66816	8.44653	2.29998	2.73051	3.36135	2.77962
		1.61829	2.30613	3.09542	9.26174	2.39846	1.65527	4.46596	1.75576
		1.60424	2.27732	3.97914	11.0082	1.21574	1.59183	4.21394	1.79476
		4.70968	4.26139	4.58332	9.88493	1.47169	1.44553	3.83507	1.68548
		1.62716	3.85448	8.97007	7.70348	2.12854	1.77117	2.55646	1.65634
		2.0101	0.473341	2.17261	13.9654	2.45672	2.38465	2.21581	2.1549
		1.73719	1.77153	5.68809	8.42225	2.30526	2.42004	2.66584	2.47984
		1.5817	3.71632	5.34216	11.2251	1.66845	2.4705	2.70647	2.74741
		1.45303	4.59621	9.05525	9.50456	2.72834	2.23494	2.18081	2.34896
		3.16867	1.98345	5.19438	9.89643	2.48617	3.12771	2.44069	2.4471
			2.88098	5.56371		2.39956	4.18885	1.98931	2.78959
	Number of values	24	25	25	24	25	25	25	25
	Mean	2.5	3.384	5.333	11.9	2.217	2.8	2.615	2.753
	Std. Error of Mean	0.2371	0.3174	0.3663	0.4591	0.1475	0.1877	0.1462	0.1696

## Sheet: Extended Data Fig. 7f
Time (s)	Cont-replicate1	Cont-replicate2	Cont-replicate3	(CAG)7-0m1A-replicate1	(CAG)7-0m1A-replicate2	(CAG)7-0m1A-replicate3	(CAG)7-1m1A-replicate1	(CAG)7-1m1A-replicate2	(CAG)7-1m1A-replicate3	(CAG)7-3m1A-replicate1	(CAG)7-3m1A-replicate2	(CAG)7-3m1A-replicate3
0	10.01	9.85	9.78	12.03	7.75	9.66	12.54	9.86	7.58	10.21	7.85	19.57
1	9.8	13.6	15.5	8.5	13.6	19.4	7.56	16.45	10.56	12.7	7.12	20.69
2	21.36	15.85	26.45	13.87	19.7	25.36	16.8	22.14	10.98	7.95	13.14	20.04
3	35.6	27.71	21.85	30.58	24.9	17.12	27.68	13.78	21.9	8.45	13.78	20.87
4	39.4	36.9	42.68	22.87	30.1	37.24	31.98	20.78	27.4	15.1	10.85	20.58
5	43.2	39.45	48.28	41.47	33.6	24.65	37.69	23.68	31.4	16.98	8.58	24.89
6	40.58	55.21	49.85	39.8	33.7	45.5	35.7	30.7	41.39	18.12	11.89	25.32
7	43.36	57.22	50.98	43.6	48.2	37.87	40.8	32.74	46.12	20.01	12.98	28.56
8	54.2	49.87	59.1	48.7	41.9	55.68	49.54	42.7	32.18	21.98	16.65	28.58
9	60.45	55.2	48.68	47.45	55.7	61.58	52.14	43.6	33.69	24.03	17.26	31.24
10	50.6	58.5	64.7	63.9	51.7	57.9	47.5	37.45	53.47	25.99	19.98	33.67
11	66.3	60.8	54.66	65.35	60.8	56.04	43.21	55.9	50.7	28.63	21.69	35.12
12	62.22	66.58	59.12	55.45	68.8	62.7	51.5	57.12	46.21	31.02	23.02	38.12
13	69.9	58.1	63.99	72.81	64.1	56.89	61.74	44.27	53.5	38.34	25.12	32.58
14	71.7	59.99	65.98	71.78	66.6	60.12	63.91	56.4	49.87	34.65	29.67	39.99
15	64.5	70.6	75.24	70.98	67.9	62.89	57.5	63.48	52.97	38.87	34.12	30.58
16	78.23	67.28	72.35	75.58	65.89	70.2	65.78	59.7	53.91	41.99	35.66	29.03
17	69.69	75.69	81.47	73.1	79.25	64.39	66.98	60.7	53.89	37.58	41.65	32.23
18	83.45	76	68.24	81.24	73.2	65.87	63.4	56.72	68.97	43.58	31.02	36.89
19	71.48	84.21	77.69	77.65	70.21	73.8	64.8	55.34	70.98	43.86	37.63	31.58
20	78.9	72.12	83.45	80.78	73.6	68.12	70.99	64.7	58.48	38.7	31.65	46.86
